# Supplementary material for: Diet-Driven Variations in Longevity and Fecundity of the Endangered Tiger Beetle Cicindela anchoralis (Coleoptera: Carabidae)
Source: Insects. 2025 Oct 18;16(10):1066. doi: 10.3390/insects16101066 (PMC12563318; doi:10.3390/insects16101066)
Supplement: Supplementary file 1 [file insects-16-01066-s001.zip]

Archive with 1 entries (1 files):
- insects-3934835-supplementary.xlsx
