# Supplementary material for: Diet-Driven Variations in Longevity and Fecundity of the Endangered Tiger Beetle Cicindela anchoralis (Coleoptera: Carabidae)
Source: Insects. 2025 Oct 18;16(10):1066. doi: 10.3390/insects16101066 (PMC12563318; doi:10.3390/insects16101066)
Supplement: Supplementary file 1 [file insects-16-01066-s001.zip › insects-3934835-supplementary.xlsx]

## Sheet: 1. non-choice diet treatment
	Supplementary Material
	The variations in longevity and fecundity of an endangered tiger beetle according to two prey insects
	Deokjea Cha, Anya Lim, and Jong-Kook Jung
	This supplementary material (raw data 1) presents the individual C. anchoralis used in the experiment (non-choice diet treatment), along with their daily dietary intake, egg production, and lifespan records.
	Prey insect: cricket	Sex	Female					Male
		Individuals	A	B	C	D	E	A	B	C	D	E
	daily dietary consumption	Day 1	6	6	6	5	5	2	3	5	5	4
		Day 2	5	6	8	5	5	3	1	4	4	3
		Day 3	6	7	5	6	6	3	4	3	4	2
		Day 4	5	7	6	7	6	2	1	4	1	5
		Day 5	7	6	6	7	6	4	5	3	3	3
		Day 6	7	8	6	5	3	4	3	5	4	3
		Day 7	8	8	4	6	5	5	2	4	2	5
		Day 8	7	7	4	5	3	5	3	4	1	5
		Day 9	5	6	5	6	5	4	2	3	1	1
		Day 10	7	7	5	6	5	4	4	4	2	3
		Day 11	5	9	9	5	5	4	3	3	2	3
		Day 12	6	5	4	4	4	3	2	1	4	5
	Lifespan		52	54	70	62	49	66	67	71	62	67
	egg production		110	82	93	104	102	-	-	-	-	-
	Prey insect: ant	Sex	Female					Male
		Individuals	A	B	C	D	E	A	B	C	D	E
	daily dietary consumption	Day 1	4	4	3	6	4	1	1	0	0	2
		Day 2	4	6	5	6	6	2	3	2	0	2
		Day 3	3	6	6	6	6	3	2	1	2	0
		Day 4	5	6	6	6	4	1	2	3	3	1
		Day 5	6	6	6	6	3	1	2	2	3	2
		Day 6	6	5	5	6	0	2	3	0	2	3
		Day 7	6	6	1	6	2	0	2	1	3	1
		Day 8	4	6	6	6	3	2	1	0	3	3
		Day 9	2	6	6	6	2	2	0	0	0	2
		Day 10	0	6	5	6	2	3	0	1	2	3
		Day 11	1	0	6	6	2	0	2	0	1	3
		Day 12	0	5	4	6	1	3	3	2	3	2
	Lifespan		85	102	116	97	109	121	90	81	108	83
	egg production		62	84	60	60	87	-	-	-	-	-

## Sheet: 2. choice diet treatment
	Supplementary Material
	The variations in longevity and fecundity of an endangered tiger beetle according to two prey insects
	Deokjea Cha, Anya Lim, and Jong-Kook Jung
	This supplementary material (raw data 2) presents the individual C. anchoralis used in the experiment (choice diet treatment), along with the type and amount of prey insect consumed daily, and PI(preference index) value.
	Date	Female
		F			G			H			I			J
		Prey insects		PI	Prey insects		PI	Prey insects		PI	Prey insects		PI	Prey insects		PI
		cricket	ant		cricket	ant		cricket	ant		cricket	ant		cricket	ant
	Day1	5	2	0.428571	4	3	0.142857	4	1	0.6	4	2	0.333333	4	0	1
	Day2	5	1	0.666667	5	3	0.25	4	2	0.333333	3	0	1	2	0	1
	Day3	5	1	0.666667	5	0	1	5	0	1	5	1	0.666667	3	1	0.5
	Day4	5	0	1	5	1	0.666667	5	0	1	5	1	0.666667	3	0	1
	Day5	5	1	0.666667	5	0	1	4	0	1	5	0	1	2	0	1
	Day6	5	2	0.428571	5	2	0.428571	3	0	1	4	2	0.333333	3	0	1
	Day7	5	0	1	5	0	1	2	1	0.333333	5	1	0.666667	2	0	1
	Day8	5	2	0.428571	4	1	0.6	5	0	1	5	0	1	5	0	1
	Day9	5	2	0.428571	5	2	0.428571	5	2	0.428571	5	2	0.428571	3	1	0.5
	Day10	5	2	0.428571	5	0	1	5	0	1	4	1	0.6	2	1	0.333333
	Day11	5	1	0.666667	5	0	1	4	0	1	5	0	1	1	1	0
	Day12	5	3	0.25	5	1	0.666667	3	2	0.2	5	2	0.428571	3	0	1
	Day13	4	0	1	5	3	0.25	4	1	0.6	5	1	0.666667	2	1	0.333333
	Day14	3	0	1	4	1	0.6	5	0	1	5	0	1	3	0	1
	Day15	4	2	0.333333	4	1	0.6	5	1	0.666667	5	2	0.428571	4	0	1
	Day16	3	1	0.5	5	1	0.666667	5	2	0.428571	4	1	0.6	2	1	0.333333
	Day17	3	2	0.2	5	1	0.666667	4	0	1	4	1	0.6	4	1	0.6
	Day18	3	0	1	4	2	0.333333	4	0	1	4	0	1	3	0	1
	Day19	2	0	1	3	0	1	3	0	1	5	1	0.666667	3	1	0.5
	Day20	4	0	1	5	1	0.666667	4	0	1	2	1	0.333333	2	0	1
	Date	Male
		F			G			H			I			J
		Prey insects		PI	Prey insects		PI	Prey insects		PI	Prey insects		PI	Prey insects		PI
		cricket	ant		cricket	ant		cricket	ant		cricket	ant		cricket	ant
	Day1	3	0	1	3	0	1	3	0	1	2	0	1	5	1	0.666667
	Day2	4	1	0.6	1	0	1	3	1	0.5	2	0	1	3	0	1
	Day3	3	0	1	3	2	0.2	2	1	0.333333	2	0	1	3	0	1
	Day4	3	0	1	4	0	1	3	0	1	1	0	1	3	0	1
	Day5	2	0	1	3	1	0.5	3	2	0.2	1	0	1	1	0	1
	Day6	2	0	1	2	1	0.333333	4	0	1	1	0	1	1	0	1
	Day7	1	0	1	2	0	1	2	0	1	3	0	1	2	0	1
	Day8	2	0	1	3	0	1	5	0	1	1	0	1	5	0	1
	Day9	3	0	1	3	0	1	2	0	1	2	1	0.333333	2	0	1
	Day10	3	0	1	1	0	1	4	0	1	1	0	1	1	0	1
	Day11	2	1	0.333333	1	0	1	2	0	1	1	0	1	2	0	1
	Day12	1	0	1	1	1	0	2	1	0.333333	2	0	1	2	0	1
	Day13	2	1	0.333333	1	0	1	3	1	0.5	2	0	1	2	0	1
	Day14	3	0	1	2	0	1	1	0	1	1	0	1	2	0	1
	Day15	3	1	0.5	3	0	1	3	1	0.5	2	0	1	2	0	1
	Day16	3	0	1	4	2	0.333333	2	1	0.333333	1	0	1	3	0	1
	Day17	4	0	1	2	0	1	2	0	1	3	0	1	3	0	1
	Day18	1	0	1	1	0	1	2	0	1	1	0	1	2	1	0.333333
	Day19	2	1	0.333333	3	1	0.5	4	1	0.6	1	0	1	1	1	0
	Day20	1	1	0	1	0	1	2	0	1	2	0	1	3	0	1
